# Supplementary material for: Synthesis of Schiff Bases Containing Phenol Rings and Investigation of Their Antioxidant Capacity, Anticholinesterase, Butyrylcholinesterase, and Carbonic Anhydrase Inhibition Properties
Source: Pharmaceutics. 2023 Feb 26;15(3):779. doi: 10.3390/pharmaceutics15030779 (PMC10051454; doi:10.3390/pharmaceutics15030779)
Supplement: Supplementary file 1 [file pharmaceutics-15-00779-s001.zip]

Archive with 1 entries (1 files):
- pharmaceutics-2184132-supplementary.pdf
